# Supplementary material for: Cold Ischemia Time and Graft Fibrosis Are Associated with Autoantibodies after Pediatric Liver Transplantation: A Retrospective Cohort Study of the European Reference Network TransplantChild
Source: Children (Basel). 2022 Feb 17;9(2):275. doi: 10.3390/children9020275 (PMC8870233; doi:10.3390/children9020275)
Supplement: Supplementary file 1 [file children-09-00275-s001.zip]

Archive with 1 entries (1 files):
- children-1568268-supplementary.pdf
